# Supplementary material for: X-Linked Epilepsies: A Narrative Review
Source: Int J Mol Sci. 2024 Apr 8;25(7):4110. doi: 10.3390/ijms25074110 (PMC11012983; doi:10.3390/ijms25074110)
Supplement: Supplementary file 1 [file ijms-25-04110-s001.zip]

Archive with 1 entries (1 files):
- ijms-2935635-supplementary.pdf
